# Supplementary material for: Structure of the Exopolysaccharide Secreted by a Marine Strain Vibrio alginolyticus
Source: Mar Drugs. 2018 May 15;16(5):164. doi: 10.3390/md16050164 (PMC5983295; doi:10.3390/md16050164)
Supplement: Supplementary file 1 [file marinedrugs-16-00164-s001.zip]

Archive with 1 entries (1 files):
- marinedrugs-249332-SI.pdf
